# Supplementary material for: Subclass Analysis of Malignant, Inflammatory and Degenerative Pathologies Based on Multiple Timepoint FAPI-PET Acquisitions Using FAPI-02, FAPI-46 and FAPI-74
Source: Cancers (Basel). 2022 Oct 28;14(21):5301. doi: 10.3390/cancers14215301 (PMC9656977; doi:10.3390/cancers14215301)
Supplement: Supplementary file 1 [file cancers-14-05301-s001.zip]

Archive with 1 entries (1 files):
- cancers-1946729-supplementary.pdf
